# Supplementary material for: Au Nanoparticle-Based Amplified DNA Detection on Poly-l-lysine Monolayer-Functionalized Electrodes
Source: Nanomaterials (Basel). 2022 Jan 13;12(2):242. doi: 10.3390/nano12020242 (PMC8780787; doi:10.3390/nano12020242)
Supplement: Supplementary file 1 [file nanomaterials-12-00242-s001.zip]

Archive with 1 entries (1 files):
- nanomaterials-1503061-supplementary.pdf
